# Supplementary material for: Tomato yellow leaf curl Reunion virus: a novel tomato-infecting monopartite begomovirus from Reunion Island
Source: Arch Virol. 2025 Jul 5;170(8):173. doi: 10.1007/s00705-025-06345-y (PMC12228651; doi:10.1007/s00705-025-06345-y)
Supplement: Supplementary file 2 — Supplementary file2 (XLSX 14 KB) [file 705_2025_6345_MOESM2_ESM.xlsx]

## Sheet: Feuil1
	Supplementary table 1: Geographical origin of samples of leaf curl diseased tomato plants collected in greenhouses in La Réunion Island and PCR diagnosis of begomovirus and satellites DNA molecules
	Isolate identifier	Sampling date dd/mm/yyyy	Locality	Cultivar	DNA-A-like PCR with FD382/RD1038 primers*	Amplicons direct sequencing 569bp	DNA-B PCR with PBL1V2040-PCRC1 primers¤	DNA betasatellite PCR with Beta1/Beta2 primers§
	C24-558	2024-02-16	St. Louis	Atitlan	+	90.12% similarity with ToLCMGV AJ805339	-	-
	C24-1719	2024-08-14	Le Tampon	Andine Cornue	+	90.12% similarity with ToLCMGV AJ805339	-	-
	*Lett et al, 2009, Archives of Virology, 154:535–540
	¤Rojas et al., 1993, Plant Disease, 7:340–347
	§Briddon et al., 2002, Molecular Biotechnology, 20:315–318
