# Supplementary material for: Tomato yellow leaf curl Reunion virus: a novel tomato-infecting monopartite begomovirus from Reunion Island
Source: Arch Virol. 2025 Jul 5;170(8):173. doi: 10.1007/s00705-025-06345-y (PMC12228651; doi:10.1007/s00705-025-06345-y)
Supplement: Supplementary file 3 — Supplementary file3 (XLS 44 KB) [file 705_2025_6345_MOESM3_ESM.xls]

## Sheet: Feuille1
Supplementary Table 2
ID	Acronym	Virus name	Binomial species name	Accession numbers
1	TYLCREV-[RE-558EC-24]	Tomato yellow leaf curl Reunion virus-[Reunion-558EC-2024]	Begomovirus solanumflavusreunionense	PV126637
2	TYLCREV-[RE-1719EA-24]	Tomato yellow leaf curl Reunion virus-[Reunion-1719EA-2024]	Begomovirus solanumflavusreunionense	PV126638
3	TYLCV-Mld [RE]	Tomato yellow leaf curl virus-Mild [Reunion]	Begomovirus coheni	AJ865337
4	TYLCV-Mld [Spain7297]	Tomato yellow leaf curl virus-Mild [Spain7297]	Begomovirus coheni	AF071228
5	TYLCV-IL-[RE4]	Tomato yellow leaf curl virus-Israel [Reunion4]	Begomovirus coheni	AM409201
6	TYLCMalV-[ES]	Tomato yellow leaf curl Malaga virus-[Spain]	Begomovirus solanumflavusmalacitanum	AF271234
7	TYLCAxV-[ES]	Tomato yellow leaf curl Axarquia virus-[Spain]	Begomovirus solanumflavusaxarquiaense	AY227892
8	TYLCSV-[SP1]	Tomato yellow leaf curl Sardinia virus-[Spain1]	Begomovirus solanumflavusardiniaense	Z25751
9	ToLCMGV-[MG-Tol-01]	Tomato leaf curl Madagascar virus-[Madagascar-Toliary-2001]	Begomovirus solanummadagascarense	AJ865339
10	ToLCKMV-[YT-Dem-03]	Tomato leaf curl Comoros virus-[Mayotte-Dembeni-2003]	Begomovirus solanumcomorosense	AJ865341
11	ToLCKMV-[YT-Kah-2003]	Tomato leaf curl Comoros virus-[Mayotte-Kahani-2003]	Begomovirus solanumcomorosense	AJ865340
12	ToLCNamV-[KM-Dim-01]	Tomato leaf curl Namakely virus-[Komoros-Dimadjou-2001]	Begomovirus solanumnamakelyense	AM701761
13	ToLCNamV-[MG-Mia-01]	Tomato leaf curl Namakely virus-[Madagascar-Miandrivazo-2001]	Begomovirus solanumnamakelyense	AM701767
14	ToCSV-[ZA-Ond-98]	Tomato curly stunt virus-[South Africa-Onderberg-1998]	Begomovirus solanumretorridi	AF261885
15	ToLCDiaV-[MG-Nam-01]	Tomato leaf curl Diana virus-[Madagascar-Namakely-2001]	Begomovirus solanumdianaense	AM701765
16	BGMV-[BR78]	Bean golden mosaic virus-[Brazil-1978]	Begomovirus costai	M88686
