# Supplementary material for: Tomato yellow leaf curl Reunion virus: a novel tomato-infecting monopartite begomovirus from Reunion Island
Source: Arch Virol. 2025 Jul 5;170(8):173. doi: 10.1007/s00705-025-06345-y (PMC12228651; doi:10.1007/s00705-025-06345-y)
Supplement: Supplementary file 4 — Supplementary file4 (FAS 5 KB) [file 705_2025_6345_MOESM4_ESM.fas]

>Seq1 [TYLCREV-RE-558EC-24]
ACCGGATGGCCGCGCCTTTTCTTTTATGTGGTCCCCATGAGGGTTCTTCTGATGTCACTGTCAACCAATCAAATTGCATCCTTAAACGTTAGATAAGTGTTCATTTGTCTTTATATACTTGGTCCCCAAGTAGTTTGTCTTGCAATATGTGGGATCCACTTCTAAATGAATTTCCTGAATCTGTTCACGGATTTCGTTGTATGTTAGCTATTAAATATTTGCAGTCCGTTGAGGAAACTTACGAGCCCAATACATTGGGCCACGACTTAATTAGGGATCTTATATCTGTTGTAAGGGCCCGTGACTATGTCGAAGCGACCAGGCGATATAATCATTTCCACGCCCGCCTCGAAGGTTCGCCGAAGGCTGAACTTCGACAGCCCATACACCAACCGTGCTGCTGTCCCCATTGTCCAAGGCACAAGCAGGCGTCGATCATGGACTTACCGGCCCATGTATCGAAAGCCCAAGATGTACAGAATGTACAGAAGCCCTGATGTCCCCAGGGGGTGTGAAGGCCCATGTAAGGTCCAGTCGTTTGAGCAGAGAGATGATGTGAAGCATACCGGTATTGCTCGCTGTGTAAGTGATGTTACGCGTGGTTCGGGTATCACTCATAGGGTTGGCAAGAGGTTTTGTATTAAGTCTATTTATATTTTAGGGAAAGTATGGATGGATGAAAATATTAAGAAACAGAATCACACGAATCAAGTTATGTTTTTCTTAGTCCGTGATAGAAGGCCCAATGGAACAGCTCCAATGGATTTTGGTCAGGTGTTCAACATGTTTGACAATGAGCCCAGTACAGCTACTGTGAAGAATGATTTGAGAGACAGATATCAAGTGTTGCGCAAGTTTTATGCTACTGTTGTTGGTGGCCCGTCTGGGATGAAGGAGCAGGCGTTAGTTAAGAGATTTTTTAGGATTAATAATCATGTAGTTTATAATCATCAAGAAACAGCGAAGTATGAAAACCATACTGAGAATGCGTTGTTGTTATATATGGCTTGTACTCATTATTCCAATCCTGTGTACGCTACATTGAAAATACGCATCTATTTCTATGATGCAGTTATAAATTAATAAATATTAAATTTTATTTCATGATTCTCCTGAACTTGGAGTGTATTTACAAGTACATCGTACAATACATAATCAACTGCTCTGATTACATTGTTAATTGAAATTACACCAATCCTATCTAAATACTTAAGAACTTGATGTCTAAATACTCTTAAGAAATGACCAGTCTGAGGCTGTAATGTCGTCCAAATTCGGAAGTTGAGAAAACACTTGTGAATCCCCAATGCCTTCCTGATGTTGTGGTTGAATCTTATTTGAATGGAAATGATGTCGTGGTTCATTAGAAATGGCCTCTGGCTGTGTTCTGTTATCTTGAAATAGAGGGGATTGTTTATCTCCCAGATAAAAACGCCATTCTCTGCTTGAGGAGCAGTGATGAGTTCCCCTGTGCGTGAATCCATGATTGTTGCAGTTGAGATGGAGGTAGTATGAGCAGCCACAGTCTAGGTCTACACGCTTACGCCTTATTGGTTTCTTCTTGGCTATCTTGTGTTGGACCTTGATTGGTACTTGCGAACAGTGGCTCGTAGAGGGTGACGAAGGTTGCATTCTTCAGAGCCCAATTTTTCAAGGATATGTTTTTTTCTTCGTCTAGATATTCCCTATATGAGGAGTTAGGTCCTGGATTGCAGAGGAAGATAGTGGGAATTCCCCCTTTAATTTGAATGGGTTTCCCGTACTTTGTGTTGCTTTGCCAGTCCCTCTGGGCCCCCATGAATTCCTTGAAGTGCTTTAAATAATGCGGATCTACGTCATCAATGACGTTGTACCATGCATCATTACTGTACACCTTTGGGCTTAGGTCTAGATGTCCACATAAATAATTATGTGGGCCTAGAGACCTGGCCCACATTGTTTTCCCTGTTCTGCTATCACCCTCAATGACAATACTATTAGGTCTCCATGGCCGCGCAGCGGAAGACACGACGTTCTCGGACACCCATACTTCAAGTTCATCTGGAACTTGATTAAAAGATGAAGATAAAAAGGGAGAAATATAAGGAGCTGGAGGCTCCTGAAAAATCCTATCTAAATTTGATTTCAAATTATGATATTGAAAAATAAAATCTTTAGGGAGCTTCTCCCTAATAATAGCCAGAGCGGCTTCAGCGGAACCTGCGTTTAATGCGTCTGCACATGCGTCGTTAGCATTCTGGCAGCCTCCTCGAGCACTTCTTCCGTCGACCTGGAATTCTCCCCATTCCAGTGTGTCTCCGTCCTTGTCGATGTAGGACTTGACATCGGAGCTGGATTTAGCTCCCTGAATGTTTGGATGGAAATGTGCTGACCTGGTTGGGGATACCAGGTCGAAGAATCGCTGATTCTGGCACTTGTATTTTCCCTCGAACTGGATAAGCACATGGAGATGAGGTTCCCCATTCTCGTGTAGTTCCCTGCAAATTTTGATGTATTTCTTATTGACGGGAGTATTTAGGTTTTGCAATTGGGAAAGTGCTTCTTCTTTGGTGAGGGAGCATTGTGGATAAGTGAGGAAATAATTTTTGCAATTTATTAGGAATCTCTTTGGAGGAGCCATTTGACTTGGTCAATCGGGTCTCATTGCATCTCCCTGGTATATTGGGTCCTCTTTTATAGTGAGACCCAAATGGCATTTTGGTAATTATGTAAACGTATATTGCAATTCAAAATTCAGAATTCAAAAATCAAATCATTAAAGCGGCCATCCGTATAATATT
>Seq2 [TYLCREV-RE-1719EA-24]
ACCGGATGGCCGCGCCTTTTCTTTTATGTGGTCCCCATGAGGGTTCTTCTGATGTCACTGTCAACCAATCAAATTGCATCCTTAAACGTTAGATAAGTGTTCATTTGTCTTTATATACTTGGTCCCCAAGTAGTTTGTCTTGCAATATGTGGGATCCACTTCTAAATGAATTTCCTGAATCTGTTCACGGATTTCGTTGTATGTTAGCTATTAAATATTTGCAGTCCGTTGAGGAAACTTACGAGCCCAATACATTGGGCCACGATTTAATTAGGGATCTTATATCTGTTGTAAGGGCCCGTGACTATGTCGAAGCGACCAGGCGATATAATCATTTCCACGCCCGCCTCGAAGGTTCGCCGAAGGCTGAACTTCGACAGCCCATACACCAACCGTGCTGCTGTCCCCATTGTCCAAGGCACAGGCAGGCGTCGATCATGGACTTACCGGCCCATGTATCGAAAGCCCAAGATGTACAGAATGTACAGAAGCCCTGATGTCCCCAGGGGGTGTGAAGGCCCATGTAAGGTCCAGTCGTTTGAGCAGAGAGATGATGTGAAGCATACCGGTATTGCTCGCTGTGTAAGTGATGTTACGCGTGGTTCGGGTATCACTCATAGGGTTGGCAAGAGGTTTTGTATTAAGTCTATTTATATTTTAGGGAAAGTATGGATGGATGAAAATATTAAGAAACAGAATCACACGAATCAAGTTATGTTTTTCTTAGTCCGTGATAGAAGGCCCAATGGAACAGCTCCAATGGATTTTGGTCAGGTGTTCAACATGTTTGACAATGAGCCCAGTACAGCTACTGTGAAGAATGATTTGAGAGACAGATATCAAGTGTTGCGCAAGTTTTATGCTACTGTTGTTGGTGGTCCGTCTGGGATGAAGGAGCAGGCGTTAGTTAAGAGATTTTTTAGGATTAATAATCATGTAGTTTATAATCATCAAGAAACAGCGAAGTATGAAAACCATACTGAGAATGCGTTGTTGTTATATATGGCTTGTACTCATTATTCCAATCCTGTGTACGCTACATTGAAAATACGCATCTATTTCTATGATGCAGTTATAAATTAATAAATATTAAATTTTATTTCATGATTCTCCTGAACTTGGAGTGTATTTACAAGTACATCGTACAATACATAATCAACTGCTCTGATTACATTGTTAATTGAAATTACACCAATCCTATCTAAATACTTAAGAACTTGATGTCTAAATACTCTTAAGAAATGACCAGTCTGAGGCTGTAATGTCGTCCAAATTCGGAAGTTGAGAAAACACTTGTGAATCCCCAATGCCTTCCTGATGTTGTGGTTGAATCTTATTTGAATGGAAATGATGTCGTGGTTCATTAGAAATGGCCTCTGGCTGTGTTCTGTTATCTTGAAATAGAGGGGATTGTTTATCTCCCAGATAAAAACGCCATTCTCTGCTTGAGGAGCAGTGATGAGTTCCCCTGTGCGTGAATCCATGATTGTTGCAGTTGAGATGGAGGTAGTATGAGCAGCCACAGTCTAGGTCTACACGCTTACGCCTTATTGGTTTCTTCTTGGCTATCTTGTGTTGGACCTTGATTGGTACTTGCGAACAGTGGCTCGTAGAGGGTGACGAAGGTTGCATTCTTCAGAGCCCAATTTTTCAAGGATATGTTTTTTTCGTCGTCTAGATATTCCCTATATGAGGAGTTAGGTCCTGGATTGCAGAGGAAGATAGTGGGAATTCCCCCTTTAATTTGAATGGGCTTCCCGTACTTTGTGTTGCTTTGCCAGTCCCTCTGGGCCCCCATGAATTCCTTGAAGTGCTTTAAATAATGCGGATCTACGTCATCAATGACGTTGTACCATGCATCATTACTGTACACCTTTGGGCTTAGGTCTAGATGTCCACATAAATAATTATGTGGGCCTAGAGACCTGGCCCACATTGTTTTCCCTGTTCTGCTATCACCCTCAATGACAATACTATTAGGTCTCCATGGCCGCGCAGCGGAAGACACGACGTTCTCGGACACCCATACTTCAAGTTCATCTGGAACTTGATTAAAAGATGAAGATAAAAAGGGAGAAATATAAGGAGCCGGAGGCTCCTGAAAAATCCTATCTAAATTTGATTTCAAATTATGATATTGAAAAATAAAATCTTTAGGGAGCTTCTCCCTAATAATAGCCAGAGCGGCTTCAGCGGAACCTGCGTTTAATGCGTCTGCACATGCGTCGTTAGCATTCTGGCAGCCTCCTCGAGCACTTCTTCCGTCGACCTGGAATTCTCCCCATTCCAGTGTGTCTCCGTCCTTGTCGATGTAGGACTTGACATCGGAGCTGGATTTAGCTCCCTGAATGTTTGGATGGAAATGTGCTGACCTGGTTGGGGATACCAGGTCGAAGAATCGCTGATTCTGGCACTTGTATTTTCCCTCGAACTGGATAAGCACATGGAGATGAGGTTCCCCATTCTCGTGTAGTTCCCTGCAAATTTTGATGTATTTCTTATTGACGGGAGTATTTAGGTTTTGCAATTGGGAAAGTGCTTCTTCTTTGGTGAGGGAGCATTTTGGATAAGTGAGGAAATAATTTTTGCAATTTATTAGGAATCTCTTTGGAGGAGCCATTTGACTTGGTCAATCGGGTCTCATTGCATCTCCCCGGTATATTGGGTCCTCTTTTATAGTGAGACCCAAATGGCATTTTGGTAATTATGTAAACGTATATTGCAATTCAAAATTCAAAATTCAAAAATCAAATCATTAAAGCGGCCATCCGTATAATATT
